# Supplementary material for: Selective targeting of human TREX1 exonuclease by small molecule inhibitors is mediated by a conformational switch
Source: NAR Mol Med. 2026 Jun 19;3(3):ugag033. doi: 10.1093/narmme/ugag033 (PMC13335479; doi:10.1093/narmme/ugag033)
Supplement: ugag033_Supplemental_Files [file ugag033_supplemental_files.zip]

Archive with 2 entries (2 files):
- 250626214715_TREX1_Chemistry_SI_Final.pdf
- TREX1_SupplementaryFigs_v18.pdf
